# Supplementary material for: TRPV4 Mechanotransduction in Fibrosis
Source: Cells. 2021 Nov 6;10(11):3053. doi: 10.3390/cells10113053 (PMC8619244; doi:10.3390/cells10113053)
Supplement: Supplementary file 1 [file cells-10-03053-s001.zip]

Archive with 1 entries (1 files):
- cells-1394121-supplementary.pdf
